# Supplementary material for: Creation of a Pilot School Health Research Network in an English Education Infrastructure to Improve Adolescent Health and Well-Being: A Study Protocol
Source: Int J Environ Res Public Health. 2022 Oct 21;19(20):13711. doi: 10.3390/ijerph192013711 (PMC9603152; doi:10.3390/ijerph192013711)
Supplement: Supplementary file 1 [file ijerph-19-13711-s001.zip]

Archive with 1 entries (1 files):
- ijerph-1878074-supplementary.pdf
